# Supplementary material for: Kahweol Induces Apoptosis in Hepatocellular Carcinoma Cells by Inhibiting the Src/mTOR/STAT3 Signaling Pathway
Source: Int J Mol Sci. 2021 Sep 29;22(19):10509. doi: 10.3390/ijms221910509 (PMC8508869; doi:10.3390/ijms221910509)
Supplement: Supplementary file 1 [file ijms-22-10509-s001.zip]

Archive with 1 entries (1 files):
- ijms-1391836-supplementary.pdf
